# Supplementary material for: Analysis of the R1b-DF27 haplogroup shows that a large fraction of Iberian Y-chromosome lineages originated recently in situ
Source: Sci Rep. 2017 Aug 4;7:7341. doi: 10.1038/s41598-017-07710-x (PMC5544771; doi:10.1038/s41598-017-07710-x)
Supplement: Supplementary file 2 — Supplementary Dataset 1 [file 41598_2017_7710_MOESM2_ESM.xls]

## Sheet: Hoja1
population	N	other	R1b-M269	R1b-P312	R1b-DF27	R1b-DF27*	R1b-Z195	R1b-Z195*	R1b-L176.2	R1b-L176.2*	R1b-M167	R1b-Z220	R1b-Z220*	R1b-Z278	R1b-Z278*	R1b-M153
Alacant	142	0.34507	0.65493	0.584507	0.422535	0.161972	0.260563	0	0.112676	0.0140845	0.0985915	0.147887	0.0704225	0.0774648	0.028169	0.0492958
Alsace	80	0.4125	0.5875	0.3875	0.075	0	0.075	0.05	0.025	0.0125	0.0125	0	0	0	0	0
Andalucía	100	0.37	0.63	0.6	0.47	0.28	0.19	0.04	0.02	0	0.02	0.13	0.05	0.08	0.04	0.04
Aragón	92	0.336957	0.663043	0.608696	0.369565	0.152174	0.217391	0.0217391	0.119565	0.076087	0.0434783	0.076087	0.0434783	0.0326087	0.0217391	0.0108696
Asturias	63	0.428571	0.571429	0.571429	0.428571	0.301587	0.126984	0.0793651	0	0	0	0.047619	0.015873	0.031746	0.031746	0
Auvergne	89	0.47191	0.52809	0.494382	0.0561798	0.011236	0.0449438	0.0337079	0.011236	0	0.011236	0	0	0	0	0
Barcelona	571	0.304729	0.695271	0.616177	0.397924	0.0987057	0.299219	0.0202404	0.136399	0.0443912	0.092008	0.142579	0.0957369	0.0468419	0.0360322	0.0108097
Brittany	145	0.131034	0.868966	0.834483	0.193103	0.0965517	0.0965517	0.00689655	0.0482759	0.0275862	0.0206897	0.0413793	0.0413793	0	0	0
Cantabria	96	0.28125	0.71875	0.625	0.447917	0.229167	0.21875	0.0208333	0.03125	0.0104167	0.0208333	0.166667	0.0416667	0.125	0.125	0
Castelló	49	0.326531	0.673469	0.628337	0.471745	0.0659796	0.405765	0.0292101	0.18393	0.0557795	0.12815	0.192625	0.0674056	0.12522	0.104172	0.0210476
Galicia	70	0.385714	0.614286	0.557143	0.4	0.242857	0.157143	0.0714286	0	0	0	0.0857143	0.0428571	0.0428571	0.0428571	0
GBR (1000 genomes)	46	0.2609	0.7391	0.5217	0.1522	0.0652	0.087	0.0217	0.0652	0.0217	0.0435	0	0	0	0	0
Girona	131	0.396947	0.603053	0.502202	0.287369	0.059258	0.228111	0.00809865	0.109793	0.0160578	0.0937357	0.110219	0.0939151	0.0163036	0.00843083	0.00787276
Île-de-France	91	0.43956	0.56044	0.469295	0.102595	0	0.102503	0.090036	0.0123742	0	0.0120971	0	0	0	0	0
Ireland	146	0.184932	0.815068	0.746575	0.00684932	0	0.00684932	0	0.00684932	0.00684932	0	0	0	0	0	0
Lleida	104	0.278846	0.721154	0.651813	0.414572	0.10801	0.306563	0.0102012	0.128682	0.0394574	0.0892247	0.167679	0.127912	0.039767	0.0298504	0.00991665
Madrid	99	0.313131	0.686869	0.616162	0.494949	0.212121	0.282828	0.030303	0.10101	0.0707071	0.030303	0.151515	0.040404	0.111111	0.0808081	0.030303
Mallorca	48	0.3125	0.6875	0.6875	0.458747	0.167081	0.291667	0	0.125	0.0208333	0.104167	0.166667	0.166667	0	0	0
Midi-Pyrénées	67	0.402985	0.597015	0.535119	0.106986	0	0.106923	0.0312931	0.0755675	0	0.0753794	0	0	0	0	0
Native Basques	229	0.0786026	0.921397	0.921397	0.737991	0.344978	0.393013	0.0393013	0.069869	0.0393013	0.0305677	0.283843	0.0786026	0.20524	0.139738	0.0655022
Nord-Pas-de-Calais	68	0.382353	0.617647	0.493512	0.125062	0	0.124876	0.0483811	0.0616041	0.0299679	0.0316362	0.0148913	0.0148913	0	0	0
Portugal	109	0.376147	0.623853	0.504587	0.40367	0.321101	0.0825688	0.0275229	0.0458716	0.0275229	0.0183486	0.00917431	0	0.00917431	0.00917431	0
Provence–Alpes-Côte d’Azur	45	0.444444	0.555556	0.523529	0.122316	0	0.122035	0.0731092	0.0486461	0	0.0478058	0	0	0	0	0
Pyrenees	46	0.304348	0.695652	0.695652	0.424129	0.0763029	0.347826	0.0217391	0.152174	0.0434783	0.108696	0.173913	0.108696	0.0652174	0.0652174	0
Resident Basques	111	0.378378	0.621622	0.576577	0.477477	0.243243	0.234234	0.045045	0.0720721	0.00900901	0.0630631	0.117117	0.027027	0.0900901	0.0810811	0.00900901
Tarragona	120	0.358333	0.641667	0.575	0.345916	0.0292494	0.316667	0.0364198	0.105247	0.0135802	0.0916667	0.175	0.0916667	0.0833333	0.0666667	0.0166667
TSI (1000 genomes)	53	0.5472	0.4528	0.3774	0.0755	0.0189	0.0566	0.0377	0	0	0	0.0189	0	0	0	0
València	79	0.291139	0.708861	0.66687	0.407634	0.125054	0.282579	0.0438197	0.0785322	0.0479112	0.030621	0.160227	0.107017	0.0532108	0.0399577	0.0132531
