# Supplementary material for: Analysis of the R1b-DF27 haplogroup shows that a large fraction of Iberian Y-chromosome lineages originated recently in situ
Source: Sci Rep. 2017 Aug 4;7:7341. doi: 10.1038/s41598-017-07710-x (PMC5544771; doi:10.1038/s41598-017-07710-x)
Supplement: Supplementary file 3 — Supplementary Dataset 2 [file 41598_2017_7710_MOESM3_ESM.xls]

## Sheet: Hoja1
	DF27			Z195			L176.2			M167			Z220			Z278			M153
	N	Var	sd	N	Var	sd	N	Var	sd	N	Var	sd	N	Var	sd	N	Var	sd	N	Var	sd
All	758	0.329954	0.215353	510	0.32595	0.197948	189	0.286675	0.213041	137	0.244697	0.190214	267	0.293079	0.211064	130	0.225486	0.14099	34	0.146405	0.115022
Aragón	29	0.372414	0.217581	18	0.313508	0.140145	10	0.304444	0.224779	4	0.238889	0.29692	7	0.2	0.161183	3	0.222222	0.272166	1
Basques	154	0.281566	0.173637	83	0.262788	0.179377	14	0.3	0.31534	7	0.253968	0.421201	62	0.215918	0.209137	46	0.17694	0.13235	15	0.106667	0.105881
Catalonia	311	0.345656	0.218376	246	0.342566	0.207508	108	0.285306	0.208847	81	0.241214	0.172295	123	0.318752	0.245044	41	0.231382	0.182384	9	0.122222	0.150616
France	35	0.299048	0.207108	34	0.302377	0.212067	15	0.363175	0.345284	12	0.335859	0.329706	1
Mallorca	21	0.340635	0.280016	14	0.353846	0.320811	7	0.292063	0.3254	6	0.311111	0.360482	7	0.295238	0.407732
North Central Spain	105	0.319341	0.249309	44	0.306272	0.262208	8	0.247619	0.271478	6	0.22	0.254109	27	0.311871	0.324975	20	0.278947	0.244802	1
València	103	0.348613	0.279881	71	0.32448	0.251912	27	0.246344	0.232922	21	0.192381	0.192336	40	0.317564	0.245838	20	0.271228	0.180479	8	0.188095	0.17219
